# Supplementary material for: DEAD-Box RNA Helicases DDX3X and DDX5 as Oncogenes or Oncosuppressors: A Network Perspective
Source: Cancers (Basel). 2022 Aug 6;14(15):3820. doi: 10.3390/cancers14153820 (PMC9367324; doi:10.3390/cancers14153820)
Supplement: Supplementary file 1 [file cancers-14-03820-s001.zip]

Archive with 1 entries (1 files):
- TableS1_DDX3X_DDX5_interactors.xlsx
