# Supplementary material for: DEAD-Box RNA Helicases DDX3X and DDX5 as Oncogenes or Oncosuppressors: A Network Perspective
Source: Cancers (Basel). 2022 Aug 6;14(15):3820. doi: 10.3390/cancers14153820 (PMC9367324; doi:10.3390/cancers14153820)
Supplement: Supplementary file 1 [file cancers-14-03820-s001.zip › TableS1_DDX3X_DDX5_interactors.xlsx]

## Sheet: DDX3X
DDX3X_interactors
ABCF2
ACTA2
AGO2
AGR2
AIFM1
ALB
ALG13
ALYREF
ANKHD1
ANKRD55
ANXA2P2
AP2A1
AP2M1
APBB1
APEX1
API5
AR
ARIH2
ASCC3
ATP6V1F
ATXN2
BAG5
BLMH
BRD4
BRD7
BTF3
BYSL
RAB5IF
CAD
CALCOCO2
CALM1
CAPRIN1
CASP14
CCDC138
CD4
CD40
CD81
CDC37
CDH1
CDK2
CDK9
CHD3
CHD4
CIC
CMTR1
CNOT1
CNOT10
CNOT3
CPEB4
CREBBP
CRK
CRY2
CSDE1
CTCF
CTNNB1
CTPS1
CTSD
CUL7
CUL9
CYLD
DCD
DDRGK1
DDX1
DDX17
DDX5
DDX6
DHX36
DHX57
DOCK4
DSC1
DSG1
DSP
DYNLL1
EED
EEF1D
EFTUD2
EIF3J
EIF3L
EIF4A2
EIF4ENIF1
EIF4G2
ELF3
ENO1
EP300
EPPK1
ERCC6
EWSR1
EZH2
FABP5
FAM120A
FAM120C
FAM98A
FANCD2
FBP1
FBXO6
FBXW11
FBXW7
FGF11
FLG
FLG2
FMR1
FN1
FUBP3
FXR1
FXR2
G3BP1
G3BP2
GART
GFPT1
GMPS
GNL3
GRIA4
GSK3A
GSK3B
HADHA
HDAC2
HDAC5
HDAC6
HEXIM1
H4C1
HNF4A
HNRNPA1
HNRNPDL
HNRNPH1
HNRNPM
HNRNPR
HRNR
IBTK
ICAM1
IFI16
IGF2BP2
IGF2BP3
IGHA1
IGHA2
IGKV2D-40
IGSF8
IL7R
ILK
IMPDH1
IMPDH2
INPPL1
IQGAP1
IRF3
ISG15
ITFG1
ITGA4
JUP
KDM4B
MARF1
VIRMA
KIF1B
KIN
KRT1
KRT10
KRT13
KRT14
KRT16
KRT17
KRT2
KRT4
KRT5
KRT6A
KRT6B
KRT77
KRT78
KRT80
KRT9
LACRT
LARP4
LARP4B
LARP7
LCN1
LGR4
LINC01232
LINC01554
LMNA
LSM14A
LSM14B
LTF
LTV1
LYZ
MAEL
MAGED2
MAGEL2
MAP2K1
MBD3
MCM2
MECOM
MED12
MEPCE
MEX3A
MIR106A
MIR106B
MIR107
MIR10B
MIR1-1
MIR1-2
MIR122
MIR128-1
MIR128-2
MIR138-1
MIR138-2
MIR140
MIR141
MIR143
MIR145
MIR155
MIR15A
MIR15B
MIR16-1
MIR16-2
MIR17
MIR18A
MIR18B
MIR199A1
MIR199A2
MIR19A
MIR19B1
MIR19B2
MIR200A
MIR200B
MIR200C
MIR205
MIR206
MIR20A
MIR20B
MIR21
MIR214
MIR221
MIR222
MIR25
MIR29A
MIR29B1
MIR29B2
MIR29C
MIR31
MIR34A
MIR34B
MIR34C
MIR363
MIR429
MIR451A
MIR7-1
MIR7-2
MIR7-3
MIR9-1
MIR9-2
MIR92A1
MIR92A2
MIR93
MIR9-3
MIR98
MIRLET7A1
MIRLET7A2
MIRLET7A3
MIRLET7B
MIRLET7C
MIRLET7D
MIRLET7E
MIRLET7F1
MIRLET7F2
MIRLET7G
MIRLET7I
MKRN2
MTA2
MTF1
NAA40
NBR1
NCL
NEDD4
NFX1
NOS2
NR0B2
NR2C2
NR4A1
NTRK1
NUDCD2
NUP133
NUPR1
OBSL1
OGT
OTUD4
PABPC4
PAGE4
PRKN
PATL1
PCBP1
PCID2
PCK1
PES1
PHB1
PICALM
PIGR
PIH1D1
PIK3R2
PIN1
PINK1
PIP
PKP1
PLEKHA4
POT1
PPIA
PPIE
PPT1
PRH1
PRH2
PRKCZ
PRMT5
PRMT8
PRPF8
PRR4
PRRC2A
PRRC2B
PRRC2C
PSME4
PUF60
PUM1
PUS7
PYCR2
R3HDM1
RAC1
RAD21
RARS1
RBM14
RBM39
RBX1
RC3H1
RC3H2
RECQL4
REST
RIN3
RIOK1
RNF2
RNF31
RPA1
RPA2
RPA3
RPL4
RPS11
RPS2
RPS20
RPS23
RPS27A
RPS6KB2
RPS7
RPS9
RTCB
RUNX1
S100A9
SAC3D1
SAP18
SBSN
SCGB2A1
SECISBP2
SERPINB12
SIRT6
SLC1A5
SLC25A13
SLFN11
SMAD3
SMARCAD1
SMG1
SMG7
SNAI1
SNORD19B
SNRNP70
SOX2
SP1
SPOP
SQSTM1
SREK1
SRP68
SRP72
SRPK2
SRRM2
SRSF5
SRSF9
STAU1
STRAP
SUMO2
SUZ12
SYNCRIP
TADA2A
TAF15
TBC1D10B
TDRD3
TERF2
TET2
TFCP2
TGFB1
TGM1
TGM3
THUMPD3
TMPO
TNF
TNIP2
TOP3B
TP53
TPM2
TPR
TRAF3
TRAF6
TRAP1
TRIM14
TRIM25
TRIM28
TRIP4
U2AF2
UBL7
UBQLN2
UCHL3
UFL1
USP10
USP11
USP14
USP15
VHL
VRK1
WDR5
WDR61
WWP2
XPO1
XRCC6
YAP1
YTHDF1
YTHDF2
YTHDF3
YWHAQ
YY1
TUT4
ZCCHC3
TUT7
ZFYVE21
ZNF263
ZNF598
ZNF746
ARRB2
BTK
CAND1
CENPA
COPS5
COPS6
CSNK2A1
CUL1
CUL2
CUL3
CUL4B
CUL5
DCUN1D1
DUX4
EIF3A
EIF3B
EIF3C
EIF3D
EIF3E
EIF3F
EIF3G
EIF3H
EIF3I
EIF3K
EIF4A1
EIF4A3
EIF4B
ELAVL1
ERG
ESR1
FUS
GEMIN5
HSCB
IGF2BP1
IKBKE
MATR3
METTL3
NDN
NEDD8
NFKB2
NPM1
ODF2
PPP1CB
PPP1CC
RPS3
TARDBP
VCAM1
WBP4
ZNF512B
ACTB
CDC5L
CFTR
CRY1
DCANP1
DDX58
DHX9
DYRK2
EIF2S1
EIF4E
EIF4G1
EIF5
EIF6
ESR2
FBXO33
GABARAP
GABARAPL1
GABARAPL2
IFIH1
ILF2
ILF3
JMJD6
JUN
L1TD1
LARP1
LRRK2
MAGOH
MAP1LC3A
MAP1LC3B
MAP3K14
MAPK13
MAPT
MAVS
MCM7
MED10
MED19
MED29
MEX3C
MYC
MZT2A
NCAPH
NCBP1
NCBP3
NXF1
PABPC1
PABPN1
PPP1R15A
PPP2R2B
RAD51C
RIPK3
RPL26
RPS6
RRP1B
SNW1
STK4
SUN2
TBK1
TFF2
TIA1
TIFAB
TOB1
TPT1
TRAF1
USE1
YBX1
YWHAZ

## Sheet: DDX5
DDX5_interactors
ACACA
AGR2
AGRN
AKAP8
ANLN
APEX1
ATXN2
ATXN2L
AURKA
AURKB
BRCA1
BRD4
BRD7
BTF3
SPRING1
RTRAF
CALM1
CBX7
CCDC8
CCNT1
CD2BP2
CD4
CD81
CDC6
CDK2
CDK5RAP2
CDK9
CELF1
CEP250
CHD4
CHMP4B
CHMP4C
CIC
CIT
CMTR1
CNTNAP1
CPSF6
CRBN
CREBBP
CRK
CTCF
CTNNB1
CUL7
CYLD
DBNL
DDRGK1
DDX18
DDX23
DDX3X
DDX5
DDX58
DERL1
DGCR8
DHX15
DHX36
DHX38
DNAJC2
DPF2
E2F1
ECT2
EDC4
EED
EEF2
EFTUD2
EIF2A
EIF3F
EIF4A3
ELAC2
ELAVL1
EPRS1
ERCC6
ERO1A
EWSR1
EZH2
FAF1
FANCD2
FBP1
FBXO46
FBXO6
FBXO7
FBXW4
FKBP10
FN1
FRS3
GMPS
GOLIM4
GTPBP4
HDAC2
HDAC3
HEXIM1
HEY1
H4C1
HNRNPA1
HNRNPF
HNRNPM
HNRNPR
HOTAIR
IFI16
IGF2BP3
IGSF8
IL7R
IMPDH1
INO80B
INPPL1
INS
IPO11
IQGAP1
ITFG1
ITGA4
KCTD10
KHDRBS2
VIRMA
KIF14
KIF20A
KIF23
KIN
LARP7
LGALS9
LMNA
LRSAM1
LUC7L2
LUZP4
MAGEA3
MAP2K3
MAPK10
MAPKAPK2
MAU2
MBNL1
MCM2
MCM5
MCM7
MDM2
MED12
MEPCE
MGMT
MTCH2
MTF1
MYC
MYOD1
NAA40
NACA
NBN
NBR1
NDN
NFX1
NIFK
NR2C2
NR2E1
NR4A1
NTRK1
NUPR1
OBSL1
OGT
OTUB1
PABPC4
PAGE4
PRKN
PCBP1
PHB1
PHF1
PIAS1
PIH1D1
PIN1
PINK1
PLEKHA4
POLD1
PPIE
PPP1CC
PRC1
PRKDC
PRPF19
PRPF8
PRPSAP1
PRSS1
PSMA3
PSMD14
PSME3
RB1CC1
RBM39
RBM45
RBMX
RBX1
RCHY1
RECQL4
RIOK1
RNF123
RNF2
RNF4
RPA1
RPA2
RPA3
RPL19
RPL31
RPS16
RPS20
RPS6KB2
RUNX1
RYBP
SART1
SBDS
SCARNA22
SETD1A
SF3A1
SF3B3
SFN
SHC1
SKI
SLC26A4-AS1
SMARCAD1
SMN1
SMURF1
SNAI1
SNRNP70
SNRPA1
SNRPC
SNRPD1
SNRPD2
SOX2
SPIN2B
SPOP
SPRTN
SQSTM1
SRP14
SRRM1
SRRM2
SRSF1
STAG2
SUMO2
SUZ12
SYN1
SYNCRIP
TADA2A
TAF15
TCEA1
TGFB1
THRAP3
TMPO
TNF
TNIP2
TRIM25
TRIM28
TRIP4
TRMT6
TUBGCP3
U2AF1
U2AF2
UBE2I
UCHL3
UFL1
UNK
USP14
VRK1
VTN
WDR4
WDR5
WDR77
WWP2
XPO1
XRCC4
XRCC6
YAP1
ZEB1
ZFP36L2
ZFYVE21
ZNF217
ABL1
AGO1
AGO2
AIRE
AKT1
ARAF
ARRB2
CAND1
CDC37
CDC5L
CENPA
CHD3
COPS5
COPS6
CUL1
CUL2
CUL3
CUL4A
CUL4B
CUL5
DAPK1
DCUN1D1
DDX17
DHX9
DROSHA
DUX4
DUX4L9
EGFR
EP300
ERG
ESR1
FBL
FUS
GSK3B
HDAC1
HDGF
HNRNPA0
HNRNPH1
HNRNPH2
HNRNPH3
HNRNPK
HNRNPU
HSCB
ILK
KHDRBS1
MAEA
MAP1LC3A
MAST3
MATR3
MBD3
METTL14
METTL3
NDRG1
NEDD8
NXF1
PIK3CA
POLR2A
PTK6
RANBP9
RBM10
RBM4
RPL10
SF3A2
SGK2
SMAD3
SMARCA4
SNW1
SP1
SRPK1
STAU1
STK24
TARDBP
TBP
TFCP2
TNK1
TNNT1
TP53
TYK2
VCAM1
VHL
WBP11
WTAP
YPEL5
YY1
ZC3H18
ZWINT
ACTB
ALYREF
ARF6
CDK14
CDKL2
CFTR
CLK2
CRY1
CTBP1
DDX41
DICER1
DISC1
DYRK2
EXOSC10
GABARAP
GABARAPL1
GABARAPL2
GRB2
GSTK1
IKBKE
JMJD6
JUN
L1TD1
LRRK2
MAP1LC3B
MAP3K14
MAP3K7
MAPT
MEX3C
NCAPD3
NCBP1
NCBP2
NFAT5
NLRP12
PAK4
PCNA
PGR
PHLDA3
PLEKHA7
RAB5IF
RBFOX2
RIPK3
RMND5A
RRP1B
SF1
SMAD1
SMAD5
SNCG
SRPK2
STK4
TNIK
TOB1
TOP1
TRAF1
TRMT10C
USE1
YBX1
YWHAG
ZNF335
